# Supplementary material for: Proteotoxic Stress Bioreporter Enables Mechanism-Informed Antibiotic Discovery
Source: J Nat Prod. 2026 May 15;89(6):1698–710. doi: 10.1021/acs.jnatprod.6c00112 (PMC13316988; doi:10.1021/acs.jnatprod.6c00112)
Supplement: Supplementary file 1 [file np6c00112_si_001.xlsx]

## Sheet: Tabelle1
DZIF library compounds
Name	Origin	Molecular formula	Name	Origin	Molecular formula	Name	Origin	Molecular formula	Name	Origin	Molecular formula	Name	Origin	Molecular formula	Name	Origin	Molecular formula
(1R,2R)-2-Amino-1-(4-nitrophenyl)-1,3-propanediol	Actinomycetes	C9H12N2O4	Bacimethrin	Actinomycetes	C6H9N3O2	Desferrioxamine Et1	Actinomycetes	C26H46N6O10	g-Naphthocyclinon	Actinomycetes	C35H30O14	Nikkomycin D	Actinomycetes	C10H14N2O4	Sakyomicin G	Actinomycetes	N/A
(E)-4-Oxonon-2-Enoic Acid	Actinomycetes	C9H14O3	Bacimethrin-Monoacetat	Actinomycetes	C8H11N3O3	Desferrioxamine Et2	Actinomycetes	C25H44N6O11	Goldinodox	Actinomycetes	C44H62N2O12	Nikkomycin I	Actinomycetes	C25H32N6O13	Sakyomicin H	Actinomycetes	N/A
1-Hydroxychartreusin	Actinomycetes	C32H32O15	Bagremycin A	Actinomycetes	C15H13NO3	Desferrioxamine Et3	Actinomycetes	C24H42N6O12	Granaticin A	Actinomycetes	C22H20O10	Nikkomycin Kz	Actinomycetes	C19H23N5O9	Salfredin BII	Fungus	C13H12O4
1-Methyl-4-Amino-Pyrazolo-(3,4-delta)-Pyrimidin	Actinomycetes	C6H7N5	Bagremycin B	Actinomycetes	C17H15NO4	Desferrioxamine X2	Actinomycetes	C24H42N6O9	Granaticin B	Actinomycetes	C28H30O12	Nikkomycin M	Actinomycetes	C15H20N4O10	Saphenic acid methyl ester	Actinomycetes	C16H14N2O3
2,3-Dihydroxy-Benzoesäureamid	Synthetic	C7H7NO3	Balhimycin	Actinomycetes	C66H73Cl2N9O24	Desferrioxamine X3	Actinomycetes	C28H50N6O9	Grecoketide A	Actinomycetes	C24H28O10	Nikkomycin Wx	Actinomycetes	C19H22N4O9	Saquayamycin B	Actinomycetes	C43H48O16
2,3-Dihydroxybenzoic acid	Synthetic	C7H6O4	Benzo-Isochromanchinon	Actinomycetes	C13H10O3	Desferrioxamine X5	Actinomycetes	C28H50N6O8	Griseorhodin A	Actinomycetes	C25H16O12	Nikkomycin Wz	Actinomycetes	C19H22N4O9	Saquayamycin Z	Actinomycetes	C73H102O29
21-Hydroxy-oligomycin A	Actinomycetes	C45H74O12	Benzoxacystol	Actinomycetes	C16H16N2O7S	Desferrioxamine-X1	Actinomycetes	C25H44N6O9	Griseorhodin-B	Actinomycetes	N/A	Nikkomycin Z	Actinomycetes	C20H25N5O10	Saramycetin	Actinomycetes	C39H45N11O13S4
3,5-Dihydroxy-2,6-Dimethylbenzoesäure	Synthetic	C9H10O4	Berninamycin-D	Actinomycetes	C45H45N13O13S	Desferroferrithiocin	Actinomycetes	C10H10N2O3S	Hadacidin	Fungus	C3H5NO4	Nikkomycin ZH	Actinomycetes	C21H27N5O11	SEA-XI-55B	Actinomycetes	C10H11N3O3S
3,5-Dihydroxy-2-Methylbenzoesäure	Synthetic	C8H8O4	beta-Naphthocyclinon	Actinomycetes	C35H32O14	Desoxy-Concanamycin	Actinomycetes	C46H75NO13	Herbicolin A	Erwinia	C58H101N13O20	Nikkomycin ZT	Actinomycetes	C21H27N5O10	SEK-4	Actinomycetes	C16H14O7
3,7-Dihydroxy-3-Methylisocoumarin	Actinomycetes	C10H8O4	beta-Thujaplicin	Actinomycetes	C10H12O2	Desoxyrabelomycin	Actinomycetes	C19H14O5	Holomycin	Actinomycetes	C7H6N2O2S2	Nikkomycin-Bx	Actinomycetes	C21H26N4O10	SEK-4b	Actinomycetes	C16H14O7
3-Hydroxybenzamid	Actinomycetes	C7H7NO2	Bhimamycin I	Actinomycetes	C17H15NO4	Dicinnaquinone	Actinomycetes	C14H8N2O10	Hormaomycin	Actinomycetes	C55H69ClN10O14	Nikkomycin-Sx	Actinomycetes	C12H14N2O8	Sepedonin	Fungus	C11H12O5
3-Methoxy-5-Methyl-1-Naphthoic Acid	Actinomycetes	C13H12O3	bis-Chrysophanol-Anthron	Actinomycetes	C30H22O6	Diethyl-1,4-Dihydro-2,4,6-Trimethylpyridin-3,5-Dicarboxylat	Actinomycetes	C14H21NO4	Hydroxyacyl-caprazol A	Actinomycetes	C38H63N5O15	Niphithricin A	Actinomycetes	C54H95N3O17	Setomimycin	Actinomycetes	C34H28O9
3-Methoxyanthranilsäure	Actinomycetes	C8H9NO3	BSM-1	Actinomycetes	C12H10O4	Dimetilan	Actinomycetes	C10H16N4O3	Ikarugamycin epoxide	Actinomycetes	C29H38N2O5	Niphithricin B	Actinomycetes	C54H95N3O17	Shikimic acid	Fungus	C7H10O5
4-Hydroxy-3-Nitrobenzoesäuremethylester	Actinomycetes	C8H7NO5	Burrodin	Actinomycetes	C15H20O4	Dioxolide A	Actinomycetes	C9H11NO4	Indole-3-acetic acid	Actinomycetes	C10H9NO2	Nocardichelin A	Actinomycetes	C40H65N5O8	Simocyclinone B2	Actinomycetes	C25H28O11
4-Hydroxy-benzaldehyde	Actinomycetes	C7H6O2	Caboxamycin	Actinomycetes	C14H9NO4	Dioxolide B	Actinomycetes	C11H13NO5	Indole-3-propionic acid	Actinomycetes	C11H11NO2	Nocardichelin B	Actinomycetes	C38H61N5O8	Simocyclinone C4	Actinomycetes	C37H38O15
7-alpha-Hydroxy-3-Deoxy-Zaluzanin C	Actinomycetes	C15H18O3	Calcimycin	Actinomycetes	C29H37N3O6	DMAC	Actinomycetes	C16H10O6	Isochromanchinon	Actinomycetes	C9H8O3	Norchartreusin	Actinomycetes	C31H30O14	Simocyclinone D4	Actinomycetes	C46H43NO18
A-19009	Actinomycetes	C10H16N4O5	Catechin	Actinomycetes	C15H14O6	Echinoserin	Actinomycetes	C51H68N12O14S2	Juglomycin F	Actinomycetes	C13H10O5	Novobiocin	Actinomycetes	C31H36N2O11	Simocyclinone D6	Actinomycetes	C44H40ClNO17
A-47934	Actinomycetes	C58H44Cl3N7O21S	Cervimycin K	Actinomycetes	C56H76NO22	Echinosporin	Actinomycetes	C10H9NO5	Juglomycin-B	Actinomycetes	C14H10O6	Novobiocin-acid	Actinomycetes	C22H21NO6	Sinefungin	Actinomycetes	C15H23N7O5
Abyssomicin C atrop	Actinomycetes	C19H22O6	Chartreusin	Actinomycetes	C32H32O14	Elaiophylin	Actinomycetes	C54H88O18	Kämpferol	Actinomycetes	C15H10O6	Oasomycin-A	Actinomycetes	C55H94O17	Sorangicin A	Myxobacterium	C47H66O11
Abyssomicin D	Actinomycetes	C19H24O6	Chlorobiocin	Actinomycetes	C35H37ClN2O11	Elkosin	Actinomycetes	C12H14N4O2S	Kanchanamycin A	Actinomycetes	C54H90N2O18	Oasomycin-B	Actinomycetes	C61H104O22	Soraphen-A	Myxobacterium	C29H44O8
Actinomycetesbolin	Actinomycetes	C13H20N2O6	Chlorothricin	Actinomycetes	C50H63ClO16	Elloramycin A	Actinomycetes	C32H36O15	Kanchanamycin C	Actinomycetes	C54H91N3O17	Oasomycin-F	Actinomycetes	C61H106O23	SS-228R	Actinomycetes	C19H12O5
Actinomycetesmycin D	Actinomycetes	C62H86N12O16	Chlorpropylat G 24'163	Actinomycetes	C17H16Cl2O3	Emetine	Actinomycetes	C29H40N2O4	Kanchanamycin D	Actinomycetes	C55H92N2O18	Oleandomycin	Actinomycetes	C35H61NO12	Streptonolid A	Actinomycetes	C18H22O6
Actinomycetesmycin X	Actinomycetes	C60H84N12O16	Chlor-Thiotetronic Acid	Actinomycetes	N/A	Enduracidin	Actinomycetes	C108H140Cl2N26O31	Ketomycin	Actinomycetes	C8H10O3	Oligomycin	Actinomycetes	C45H74O11	Streptovaricin	Actinomycetes	C42H53NO16
Actinomycetesviridin A	Actinomycetes	C14H8FeN2O8	Chromomycin A3	Actinomycetes	C57H82O26	Enhydrin	Actinomycetes	C23H28O10	Kirrothricin	Actinomycetes	C44H64N2O10	Oxamycetin	Actinomycetes	C29H42N6O10	Strophanthin	Actinomycetes	C29H44O12
Actinomycetesviridin A-Dimethylester	Actinomycetes	C16H12FeN2O8	Chrysophanol-Glucuronid	Actinomycetes	C21H18O10	Enniatin-B	Fungus	C33H57N3O9	Kojic acid	Fungus	C6H6O4	Oxytetracycline	Fungus	C22H24N2O9	Substanz B	Actinomycetes	N/A
Actiphenol	Actinomycetes	C15H187NO4	Cinerubin-B	Actinomycetes	C42H53NO16	Epidermin	Staphylococcus	C98H141N25O23S4	Lactonamycin Z	Actinomycetes	C28H27NO13	Patulin	Fungus	C7H6O4	Sulfomycin-I	Actinomycetes	C54H52N16O16S2
Aeruginoic acid	Pseudomonas	C10H7NO3S	Cinnachinon-Hydroxymethyl	Actinomycetes	C8H9NO4	epsilon-Dehydrobiotin	Actinomycetes	C10H14N2O3S	Lankacidin C	Actinomycetes	C25H33NO7	p-Coumaric acid	Actinomycetes	C9H8O3	Tenuazonsäure	Actinomycetes	C10H15NO3
Alamethicin	Fungus	C92H150N22O25	Cinnaquinone	Actinomycetes	C7H5NO5	epsilon-Rhodomycin	Actinomycetes	C22H20O9	Lankamycin	Actinomycetes	C42H72O16	Pep 5	Actinomycetes	C153H258N46O41S6	Tetracenomycin A1	Actinomycetes	N/A
Alazopeptin	Actinomycetes	C15H21N7O6	Cladosporin	Fungus	C16H20O5	Ethericin	Fungus	C17H18O5	Lasalocid	Actinomycetes	C34H54O8	Phenazin	Actinomycetes	C12H8N2	Tetracenomycin A2	Actinomycetes	C23H18O8
Amethopterin	Synthetic	C20H22N8O5	Cochliodinol	Fungus	C32H30N2O4	Factumycin	Actinomycetes	C44H62N2O10	Leukomycin A3	Actinomycetes	C42H69NO15	Phenelfamycin G	Actinomycetes	C65H95NO22	Tetracenomycin B1	Actinomycetes	C20H14O6
Amprolium	Synthetic	C14H19ClN4	Compactin	Fungus	C23H34O5	Ferrichrysin	Fungus	C29H46FeN9O14	Lobophorin B	Actinomycetes	C61H90N2O21	Phenelfamycin H	Actinomycetes	C65H95NO22	Tetracenomycin B3	Actinomycetes	C21H14O8
Amycolachrom	Actinomycetes	C28H49FeN9O13	Concanamycin C	Actinomycetes	C45H74O13	Ferrioxamine	Erwinia	C25H45FeN6O8	Lysolipin I	Actinomycetes	C29H24ClNO11	Phenylazabicyclo-(4,2,0)-Octanon	Actinomycetes	C13H15NO	Tetracenomycin D1	Actinomycetes	C19H12O6
Amycolachrom, Desferri-Form	Actinomycetes	C28H49N9O14	Concanamycin-A	Actinomycetes	C46H75NO14	Ferrirhodin	Fungus	C41H64FeN9O17	Magnesiolydigin B	Actinomycetes	C64H90MgN4O18	Phleomycin	Actinomycetes	N/A	Tetracenomycin D3	Actinomycetes	C20H12O8
a-Naphthocyclinon	Actinomycetes	N/A	Confertiflorin	Actinomycetes	C17H22O5	Ferrirubin	Fungus	C41H64FeN9O17	Manumycin	Actinomycetes	C31H38N2O7	p-Hydrobenzamide	Actinomycetes	C7H7NO2	Tetrangomycin	Actinomycetes	C19H14O5
Angolamycin	Actinomycetes	C46H77NO17	Coprogen	Fungus	C35H53FeN6O13	Ferroverdin	Actinomycetes	C30H20FeN2O8	Melampodin A	Actinomycetes	C21H24O9	Picromycin	Actinomycetes	C28H47NO8	Thiolutin	Actinomycetes	C8H8N2O2S2
Angucyclin 124-1	Actinomycetes	C37H44O14	Coprogen B	Fungus	C33H54N6O12	Ferulic acid	Actinomycetes	C10H10O4	Methidathion	Actinomycetes	C6H11N2O4PS3	Polyketomycin	Actinomycetes	C44H48O18	Thiotetronic acid	Actinomycetes	C13H17NO3S
Ansatrienin A	Actinomycetes	C36H48N2O8	Coumermycin-A1	Actinomycetes	C55H59N5O20	Filipin	Actinomycetes	C35H58O11	Methylbenzo-Isochromanchinon	Actinomycetes	N/A	Polyoxin-A	Actinomycetes	C23H32N6O14	Tigloside	Actinomycetes	C54H78O27
Antibiotic A 17272 C4 BK	Actinomycetes	N/A	CP-43334	Actinomycetes	N/A	FK-506	Actinomycetes	C44H69NO12	Micacocidin Ga3+ complex	Pseudomonas	N/A	Polyoxin-H	Actinomycetes	C23H32N6O13	Tirandamycin A	Actinomycetes	C22H27NO7
Antibiotic A 29905	Actinomycetes	N/A	CP-46192	Actinomycetes	C4H9NO2	Fluostatin C	Actinomycetes	C18H12O6	Milbemycin D	Actinomycetes	C33H48O7	Prodigiosin	Actinomycetes	C20H25N3O	Tirandamycin B1	Actinomycetes	N/A
Antibiotic A 31305-I	Actinomycetes	N/A	Cyclophostin	Actinomycetes	C8H11O6P	Fluostatin-B	Actinomycetes	C18H14O6	Mutactin	Actinomycetes	C37H61NO12	Prumycin	Actinomycetes	C8H17N3O4	Tirandamycin B2	Actinomycetes	N/A
Antimycin A	Actinomycetes	C28H40N2O9	Cyclothialidin	Actinomycetes	C26H35N5O12S	Formycin-A	Actinomycetes	C10H13N5O4	Mycinamicin I	Actinomycetes	C37H61NO12	Psilostachyin A	Actinomycetes	C15H20O5	Trimethoxy-2-indolecarboxylic acid	Actinomycetes	C12H13NO5
Aplasmomycin	Actinomycetes	C40H60BO14	Daidzein	Fungus	C15H10O4	FR-900523	Actinomycetes	C42H67NO12	Mycinamicin II	Actinomycetes	C37H61NO13	Puromycin	Actinomycetes	C22H29N7O5	Tropolon	Pseudomonas	C7H6O2
Aranciamycin	Actinomycetes	C27H28O12	Damsin	Actinomycetes	C15H20O3	Fridamycin B	Actinomycetes	C25H26O10	Mycinamicin IV	Actinomycetes	C37H61NO11	Pyridindolol	Actinomycetes	C14H14N2O3	Tryptophol	Actinomycetes	C10H11NO
Arenaemycin E	Actinomycetes	C15H16O5	Dantron	Actinomycetes	C14H8O4	Fridamycin D	Actinomycetes	C31H32O12	N-(Dihydroxybenzyl)-Glycin	Synthetic	C9H9NO5	Pyridomycin	Actinomycetes	C27H32N4O8	Tü 4099-1a	Actinomycetes	C20H16O8
Arthrofactin	Actinomycetes	C64H111N11O20	Daunomycin	Actinomycetes	C27H29NO10	Frigocyclinone	Actinomycetes	C27H29NO6	N-Acetyl-tyramine	Actinomycetes	C10H13NO2	Pyrithiamin	Actinomycetes	C14H19N4O+	Tü 4099-1b	Actinomycetes	C20H16O7
Arylomycin A2	Actinomycetes	C42H60N6O11	D-Cycloserin	Actinomycetes	C3H6N2O2	Fusaric acid	Fungus	C10H13NO2	Naphthgeranine C	Actinomycetes	C20H20O7	Pyrocoll	Actinomycetes	C10H6N2O2	Tü 6102-B	Actinomycetes	N/A
Arylomycin A4	Actinomycetes	C43H62N6O11	Dehydrodioxolide A	Actinomycetes	C9H9NO4	Fusigen	Fungus	C33H54N6O12	Naphthgeranine D	Actinomycetes	C20H20O8	Quercetin	Plant	C15H10O7	Urdamycin A	Actinomycetes	C43H56O17
Arylomycin A5	Actinomycetes	C44H64N6O11	Dehydromutactin	Actinomycetes	C16H12O5	Gallidermin	Staphylococcus	C98H141N25O23S4	Naphthgeranine E	Actinomycetes	C20H16O7	Questiomycin A	Actinomycetes	C12H8N2O2	Urdamycin C	Actinomycetes	C51H60O18
Aspochalasin B	Fungus	C24H33NO4	Dehydrorabelomycin	Actinomycetes	C19H12O5	Galtamycinon	Actinomycetes	C25H22O8	Naphthgeranine F	Actinomycetes	C20H16O7	Rabelomycin	Actinomycetes	C19H14O6	Urdamycin E	Actinomycetes	C44H58O17S
Aurantimycin-A	Actinomycetes	C38H64N8O14	Depsichlorin C	Actinomycetes	C52H73Cl2N7O18	Genistein	Actinomycetes	C15H10O5	Naphthiomat-T	Actinomycetes	C19H17NOS	Reticulol	Actinomycetes	C11H10O5	Venturicidin X	Actinomycetes	C34H56O7
Aureothin	Actinomycetes	C22H23NO6	Derinamycin	Actinomycetes	N/A	Genistin	Plant	C21H20O10	Naphthomycin A	Actinomycetes	C40H46ClNO9	Retymicin	Actinomycetes	C18H16O6	Warkmycin	Actinomycetes	C50H67NO23
Auxofuran	Actinomycetes	C11H14O3	Dermacozine C	Actinomycetes	C22H17N3O4	Genoketide A1	Actinomycetes	C15H14O4	Naphthomycin B	Actinomycetes	C39H44ClNO9	Rhizoferrin	Pseudomonas	C16H20N2O10	WS 5995C	Actinomycetes	C19H16O7
Avermectin B1b	Actinomycetes	C47H70O14	Dermacozine F	Actinomycetes	C23H15N3O4	Genoketide A2	Actinomycetes	C21H22O10	Nataxazole	Actinomycetes	C23H16N2O5	Rinamycin	Actinomycetes	N/A	WS-1228 NK	Actinomycetes	N/A
Avilamycin B	Actinomycetes	C59H84Cl2O32	Dermacozine J	Actinomycetes	C27H24N5O6S+	Germicidin	Actinomycetes	C10H14O3	Nemadectin	Actinomycetes	C36H52O8	Ripromycin	Actinomycetes	C30H40N2O6	WS-79089-A	Actinomycetes	C27H20O9
Avilamycin C	Actinomycetes	C61H90Cl2O32	Desaminocarboxy-Phosphinothricin	Actinomycetes	N/A	Germicidin B	Actinomycetes	C11H16O3	Neopynamin	Actinomycetes	C19H25NO4	Rubradirin	Actinomycetes	C48H46N4O20	X-14881B	Actinomycetes	C20H22O5
Ayfactin	Actinomycetes	C59H86N2O18	Desertomycin-A	Actinomycetes	C61H109NO21	Glycerinoindol	Actinomycetes	C11H11NO3	Netropsin	Actinomycetes	C18H26N10O3	Sakyomicin A	Actinomycetes	C25H26O10
Azomycin	Actinomycetes	C3H3N3O2	Desferrioxamine D2	Actinomycetes	C26H46N6O9	Glycerinopyrin	Actinomycetes	C9H13NO5	Niddamycin B	Actinomycetes	C40H65NO14	Sakyomicin B	Actinomycetes	C19H16O8
